# Supplementary material for: A comparative analysis of fruit fly and human glutamate dehydrogenases in Drosophila melanogaster sperm development
Source: Front Cell Dev Biol. 2023 Nov 2;11:1281487. doi: 10.3389/fcell.2023.1281487 (PMC10652781; doi:10.3389/fcell.2023.1281487)
Supplement: Supplementary file 3 [file Presentation1.zip]

Archive with 10 entries (10 files):
- Image 1.TIF
- Image 10.TIF
- Image 2.PDF
- Image 3.PDF
- Image 4.TIF
- Image 5.TIF
- Image 6.TIF
- Image 7.TIF
- Image 8.TIF
- Image 9.TIF
